# Supplementary material for: Single Nano-Sized Metal–Organic Framework for Bio-Nanoarchitectonics with In Vivo Fluorescence Imaging and Chemo-Photodynamic Therapy
Source: Nanomaterials (Basel). 2022 Jan 17;12(2):287. doi: 10.3390/nano12020287 (PMC8779747; doi:10.3390/nano12020287)
Supplement: Supplementary file 1 [file nanomaterials-12-00287-s001.zip]

Archive with 1 entries (1 files):
- nanomaterials-1521623-supplementary.pdf
